# Supplementary material for: C22 disrupts embryogenesis and extends C. elegans lifespan
Source: Front Physiol. 2023 Sep 18;14:1241554. doi: 10.3389/fphys.2023.1241554 (PMC10544340; doi:10.3389/fphys.2023.1241554)
Supplement: Supplementary file 2 [file DataSheet2.xlsx]

## Sheet: Fig 1C
Fudr/DMSO			NGM +1μM c22			3μM c22			5μM c22			FUDR			NGM
R1	R2	R3	R1	R2	R3	R1	R2	R3	R1	R2	R3	R1	R2	R3	R1	R2	R3
5.4	7.7	11	100	59	67	14.3	33	33	2.6	1.5	6.2	6.6	10.5	6.7	90	85	95

## Sheet: Fig 1D
Replicate #1						Replicate #2
Days from Egg	3 µM c22	5 µM c22	FUdR DMSO			Days from Egg	3 µM c22	5 µM c22	FUdR DMSO
0	100	100	100			0	100	100	100
10	100	100	100			10	100	100	100
12	100	100	97.7273			12	100	100	99.2958
14	100	100	95.4545			14	100	100	99.2958
17	100	100	85.2273			17	99.1379	100	99.2958
19	94.5205	97.5309	51.1364			19	95.6897	96.4286	92.2535
21	76.7123	85.1852	25			21	88.7931	94.6429	76.0563
24	68.4932	83.9506	11.3636			24	81.8966	93.75	38.0282
26	65.7534	76.5432	2.27273			26	75	67.8571	8.4507
28	65.7534	75.3086	0			28	56.0345	44.6429	0
31	56.1644	60.4938				31	45.6897	34.8214
33	39.726	49.3827				33	39.6552	20.5357
35	21.9178	39.5062				35	35.3448	18.75
38	17.8082	33.3333				38	19.8276	8.92857
40	8.21918	20.9877				40	14.6552	3.57143
42	8.21918	13.5802				42	6.03448	0
44	2.73973	7.40741				44	3.44828
46	0	0				46	0
	n=73	n=81	n=88				n=116	n=112	n=142
Condition	Mean Lifespan	Comparison	p-value			Condition	Mean Lifespan	Comparison	p-value
3 µM c22	31.16	FUdR DMSO	0			3 µM c22	32.03	FUdR DMSO	0
5 µM c22	33.86	FUdR DMSO	0			5 µM c22	30.26	FUdR DMSO	0
FUdR DMSO	20.57					FUdR DMSO	24.01

## Sheet: Fig 1E
Replicate #1						Replicate #2
Days from Egg	3 µM c22	5 µM c22	FUdR DMSO			Days from Egg	3 µM c22	5 µM c22	FUdR DMSO
0	100	100	100			0	100	100	100
10	100	100	100			10	100	100	100
12	100	100	99.0476			12	100	100	100
14	100	97.1014	92.381			14	97.1429	97.1831	100
17	98.9899	92.7536	84.7619			17	95.7143	97.1831	100
19	98.9899	84.058	75.2381			19	94.2857	92.9577	97.5904
21	94.9495	76.8116	58.0952			21	92.8571	92.9577	97.5904
24	82.8283	62.3188	40			24	90	84.507	87.9518
26	71.7172	44.9275	23.8095			26	77.1429	84.507	80.7229
28	68.6869	28.9855	12.381			28	70	77.4648	65.0602
31	42.4242	7.24638	0			31	58.5714	64.7887	45.7831
33	24.2424	1.44928				33	52.8571	54.9296	20.4819
35	20.202	1.44928				35	42.8571	35.2113	6.0241
38	14.1414	0				38	32.8571	26.7606	1.20482
40	8.08081					40	20	21.1268	0
42	6.06061					42	15.7143	16.9014
44	2.0202					44	5.71429	7.04225
46	0					46	2.85714	2.8169
							0	0
	n=99	n=69	n=105				n=70	n=71	n=83
Condition	Mean Lifespan	Comparison	p-value			Condition	Mean Lifespan	Comparison	p-value
3 µM c22	31.51	FUdR DMSO	0			3 µM c22	34	FUdR DMSO	0
5 µM c22	25.99	FUdR DMSO	0			5 µM c22	34.15	FUdR DMSO	0
FUdR DMSO	23.34					FUdR DMSO	30.73

## Sheet: Fig 2A
	FUdR DMSO Fed Live										5uM c22 Fed Live
R1	114	115	121	122	124	117	113	114	111	129	109	102	98	99	92	92	104	106	107	112
R2	140	143	137	128	134	125	139	133	131	140	98	102	121	124	123	118	121	127	118	118

## Sheet: Fig 2C
Replicate #1															Replicate #2
filename	worm_number	condition_code	fluo_worm	fluo_background	fluo_adjusted	flu_sd	worm_size	worm_perimeter	worminess	condition1					filename	worm_number	condition_code	fluo_worm	fluo_background	fluo_adjusted	flu_sd	worm_size	worm_perimeter	worminess	condition1
C1_1_RAW_ch01.tif	1	C1	0.00368115	0.00303463	0.000646514	0.000436297	8883	750	1.9894	DMSO					C2_1_RAW_ch01.tif	1	C2	0.00387833	0.00296088	0.000917449	0.00154038	10423	642	1.57209	DMSO
C1_1_RAW_ch01.tif	2	C1	0.00362356	0.00303463	0.000588927	0.00040117	10585	743	1.80544	DMSO					C2_1_RAW_ch01.tif	2	C2	0.0037668	0.00296088	0.000805921	0.00129761	10931	745	1.78142	DMSO
C1_1_RAW_ch01.tif	3	C1	0.00363347	0.00303463	0.000598836	0.00040251	8611	747	2.01249	DMSO					C2_1_RAW_ch01.tif	3	C2	0.0038913	0.00296088	0.000930414	0.00200145	9186	562	1.46593	DMSO
C1_1_RAW_ch01.tif	4	C1	0.00367037	0.00303463	0.000635735	0.000420888	11612	890	2.06479	DMSO					C2_1_RAW_ch01.tif	4	C2	0.00349343	0.00296088	0.000532548	0.000435582	9076	901	2.36438	DMSO
C1_1_RAW_ch01.tif	5	C1	0.00360426	0.00303463	0.000569625	0.000420387	11486	808	1.88481	DMSO					C2_1_RAW_ch01.tif	5	C2	0.00375215	0.00296088	0.000791261	0.00104073	10772	859	2.06912	DMSO
C1_1_RAW_ch01.tif	6	C1	0.00367331	0.00303463	0.000638677	0.000433303	10025	785	1.96005	DMSO					C2_1_RAW_ch01.tif	6	C2	0.00391951	0.00296088	0.000958627	0.00069094	11153	764	1.80858	DMSO
C1_1_RAW_ch01.tif	7	C1	0.00339331	0.00303463	0.000358677	0.000470273	10637	884	2.14281	DMSO					C2_1_RAW_ch01.tif	7	C2	0.00387816	0.00296088	0.000917278	0.000976574	8878	812	2.15446	DMSO
C1_1_RAW_ch01.tif	8	C1	0.00350871	0.00303463	0.000474072	0.000366792	9595	800	2.04177	DMSO					C2_1_RAW_ch01.tif	8	C2	0.00304219	0.00296088	8.13e-05	0.000401403	10463	834	2.03835	DMSO
C1_1_RAW_ch01.tif	9	C1	0.00379013	0.00303463	0.000755493	0.000445843	9699	714	1.81249	DMSO					C2_1_RAW_ch01.tif	9	C2	0.00365257	0.00296088	0.00069169	0.000455395	8601	774	2.08644	DMSO
C1_1_RAW_ch01.tif	10	C1	0.0030608	0.00303463	2.62e-05	0.000324279	10825	737	1.7709	DMSO					C2_1_RAW_ch01.tif	10	C2	0.00321877	0.00296088	0.00025789	0.00109785	11421	1116	2.61067	DMSO
C1_1_RAW_ch01.tif	11	C1	0.00360625	0.00303463	0.00057162	0.000383348	9823	768	1.93722	DMSO					C2_1_RAW_ch01.tif	11	C2	0.00377481	0.00296088	0.000813925	0.00144744	9827	790	1.99231	DMSO
C1_1_RAW_ch01.tif	12	C1	0.00344136	0.00303463	0.000406722	0.000451191	11070	778	1.84861	DMSO					C2_1_RAW_ch01.tif	12	C2	0.00346428	0.00296088	0.000503393	0.000725286	9136	813	2.12644	DMSO
C1_1_RAW_ch01.tif	13	C1	0.00315088	0.00303463	0.000116244	0.000401995	11416	854	1.99821	DMSO					C2_1_RAW_ch01.tif	13	C2	0.00364552	0.00296088	0.000684633	0.000818864	9753	826	2.09099	DMSO
C1_1_RAW_ch01.tif	14	C1	0.003621	0.00303463	0.000586368	0.000433858	10206	797	1.97229	DMSO					C2_1_RAW_ch01.tif	14	C2	0.00376032	0.00296088	0.000799436	0.00103002	10076	779	1.94014	DMSO
C1_1_RAW_ch01.tif	15	C1	0.00327631	0.00303463	0.000241675	0.000546566	11717	837	1.93311	DMSO					C2_1_RAW_ch01.tif	15	C2	0.0037631	0.00296088	0.000802215	0.00057228	10457	764	1.8678	DMSO
C1_1_RAW_ch01.tif	16	C1	0.00345511	0.00303463	0.00042048	0.000401458	10938	744	1.77846	DMSO					C2_1_RAW_ch01.tif	16	C2	0.0033426	0.00296088	0.000381716	0.00165706	10867	705	1.69073	DMSO
C1_1_RAW_ch01.tif	17	C1	0.00318479	0.00303463	0.000150153	0.000423576	10208	750	1.8558	DMSO					C2_1_RAW_ch01.tif	17	C2	0.00351068	0.00296088	0.0005498	0.000894158	10017	662	1.6536	DMSO
C1_1_RAW_ch01.tif	18	C1	0.00305916	0.00303463	2.45e-05	0.000353845	11311	742	1.74419	DMSO					C2_1_RAW_ch01.tif	18	C2	0.00332745	0.00296088	0.00036657	0.000906763	8873	720	1.9109	DMSO
C1_2_RAW_ch01.tif	1	C1	0.00343314	0.00295778	0.000475361	0.000407749	11291	867	2.03982	DMSO					C2_1_RAW_ch01.tif	19	C2	0.00356132	0.00296088	0.000600434	0.00050047	10835	932	2.23842	DMSO
C1_2_RAW_ch01.tif	2	C1	0.00335933	0.00295778	0.000401552	0.000388429	10876	843	2.02084	DMSO					C2_1_RAW_ch01.tif	20	C2	0.00300778	0.00296088	4.69e-05	0.000721842	10886	778	1.86417	DMSO
C1_2_RAW_ch01.tif	3	C1	0.00346416	0.00295778	0.000506381	0.000437783	9967	715	1.79046	DMSO					C2_1_RAW_ch01.tif	21	C2	0.00337018	0.00296088	0.000409298	0.00151952	9472	716	1.83921	DMSO
C1_2_RAW_ch01.tif	4	C1	0.00348053	0.00295778	0.000522755	0.000349835	10066	838	2.08812	DMSO					C2_1_RAW_ch01.tif	22	C2	0.00362402	0.00296088	0.000663135	0.000824221	10796	897	2.15825	DMSO
C1_2_RAW_ch01.tif	5	C1	0.00347124	0.00295778	0.00051346	0.000331647	11657	907	2.10017	DMSO					C2_1_RAW_ch01.tif	23	C2	0.00313069	0.00296088	0.000169802	0.000531853	10283	747	1.84162	DMSO
C1_2_RAW_ch01.tif	6	C1	0.00327092	0.00295778	0.000313138	0.000401499	10802	691	1.66213	DMSO					C2_1_RAW_ch01.tif	24	C2	0.00330506	0.00296088	0.000344177	0.000808129	10496	778	1.89849	DMSO
C1_2_RAW_ch01.tif	7	C1	0.00308554	0.00295778	0.000127764	0.000412301	10431	603	1.47603	DMSO					C2_2_RAW_ch01.tif	1	C2	0.00365559	0.00293664	0.000718944	0.00123124	10441	771	1.88635	DMSO
C1_2_RAW_ch01.tif	8	C1	0.00350074	0.00295778	0.000542965	0.000357066	10143	888	2.2043	DMSO					C2_2_RAW_ch01.tif	2	C2	0.00361208	0.00293664	0.00067543	0.000827623	11341	744	1.74658	DMSO
C1_2_RAW_ch01.tif	9	C1	0.00329304	0.00295778	0.000335258	0.0003486	9466	663	1.70361	DMSO					C2_2_RAW_ch01.tif	3	C2	0.00360372	0.00293664	0.000667078	0.000562175	12071	794	1.80671	DMSO
C1_2_RAW_ch01.tif	10	C1	0.00377023	0.00295778	0.000812449	0.000573107	9589	676	1.72584	DMSO					C2_2_RAW_ch01.tif	4	C2	0.00366573	0.00293664	0.00072909	0.00128577	9836	671	1.69143	DMSO
C1_2_RAW_ch01.tif	11	C1	0.00367822	0.00295778	0.000720442	0.000513146	10470	801	1.95704	DMSO					C2_2_RAW_ch01.tif	5	C2	0.0037191	0.00293664	0.000782458	0.00160144	11642	741	1.7169	DMSO
C1_2_RAW_ch01.tif	12	C1	0.0030784	0.00295778	0.000120618	0.000408093	10867	691	1.65716	DMSO					C2_2_RAW_ch01.tif	6	C2	0.00380431	0.00293664	0.000867664	0.00186802	9583	769	1.96388	DMSO
C1_2_RAW_ch01.tif	13	C1	0.0034775	0.00295778	0.000519719	0.000394254	10645	788	1.90938	DMSO					C2_2_RAW_ch01.tif	7	C2	0.00373766	0.00293664	0.000801014	0.00105803	10659	905	2.19144	DMSO
C1_2_RAW_ch01.tif	14	C1	0.00307317	0.00295778	0.000115395	0.00042007	10676	702	1.69853	DMSO					C2_2_RAW_ch01.tif	8	C2	0.00369949	0.00293664	0.000762842	0.000762932	9770	855	2.16251	DMSO
C1_2_RAW_ch01.tif	15	C1	0.0035544	0.00295778	0.000596616	0.000408985	11490	778	1.81451	DMSO					C2_2_RAW_ch01.tif	9	C2	0.00324321	0.00293664	0.000306566	0.00118505	11327	820	1.92618	DMSO
C1_2_RAW_ch01.tif	16	C1	0.00352609	0.00295778	0.000568313	0.000470782	8931	655	1.73273	DMSO					C2_2_RAW_ch01.tif	10	C2	0.00326063	0.00293664	0.000323984	0.00155768	11478	672	1.56811	DMSO
C1_2_RAW_ch01.tif	17	C1	0.00329126	0.00295778	0.000333484	0.000455127	11285	835	1.96506	DMSO					C2_2_RAW_ch01.tif	11	C2	0.00363619	0.00293664	0.000699542	0.00134647	12322	898	2.02244	DMSO
C1_2_RAW_ch01.tif	18	C1	0.00323841	0.00295778	0.000280629	0.000480741	10719	707	1.70719	DMSO					C2_2_RAW_ch01.tif	12	C2	0.00341222	0.00293664	0.000475574	0.000780442	11524	904	2.10527	DMSO
C1_2_RAW_ch01.tif	19	C1	0.00353149	0.00295778	0.000573713	0.000409586	11250	808	1.90447	DMSO					C2_2_RAW_ch01.tif	13	C2	0.00330547	0.00293664	0.00036882	0.000638248	10952	754	1.80121	DMSO
C1_2_RAW_ch01.tif	20	C1	0.00306962	0.00295778	0.000111838	0.000397352	9300	733	1.90021	DMSO					C2_2_RAW_ch01.tif	14	C2	0.00339299	0.00293664	0.000456343	0.00160445	11463	813	1.89837	DMSO
C1_2_RAW_ch01.tif	21	C1	0.00342633	0.00295778	0.000468555	0.000444788	10431	732	1.79179	DMSO					C2_2_RAW_ch01.tif	15	C2	0.00334018	0.00293664	0.000403536	0.000865299	12135	780	1.77017	DMSO
C1_2_RAW_ch01.tif	22	C1	0.00312606	0.00295778	0.000168283	0.000411935	10392	721	1.76818	DMSO					C2_2_RAW_ch01.tif	16	C2	0.00328373	0.00293664	0.000347084	0.00100338	12754	941	2.08308	DMSO
C1_2_RAW_ch01.tif	23	C1	0.00310159	0.00295778	0.000143817	0.000335552	8652	676	1.81689	DMSO					C2_2_RAW_ch01.tif	17	C2	0.00328611	0.00293664	0.000349468	0.00180371	10689	696	1.68299	DMSO
C3_1_RAW_ch01.tif	1	C3	0.00312157	0.0029575	0.000164073	0.000342935	13497	864	1.85924	5uM c22					C2_2_RAW_ch01.tif	18	C2	0.00352785	0.00293664	0.000591206	0.00134021	10937	645	1.54188	DMSO
C3_1_RAW_ch01.tif	2	C3	0.00341187	0.0029575	0.000454381	0.000334258	9832	656	1.65395	5uM c22					C4_1_RAW_ch01.tif	1	C4	0.0035821	0.00294434	0.000637767	0.00145019	11417	626	1.46467	5uM c22
C3_1_RAW_ch01.tif	3	C3	0.00352872	0.0029575	0.000571221	0.00038252	11164	739	1.74854	5uM c22					C4_1_RAW_ch01.tif	2	C4	0.00374815	0.00294434	0.000803815	0.00135058	10903	713	1.70709	5uM c22
C3_1_RAW_ch01.tif	4	C3	0.00322633	0.0029575	0.000268836	0.000346792	11265	734	1.7289	5uM c22					C4_1_RAW_ch01.tif	3	C4	0.00381978	0.00294434	0.000875441	0.0011483	10991	789	1.88147	5uM c22
C3_1_RAW_ch01.tif	5	C3	0.00348439	0.0029575	0.000526892	0.000323907	10937	721	1.72356	5uM c22					C4_1_RAW_ch01.tif	4	C4	0.00390496	0.00294434	0.000960625	0.00187266	10179	678	1.68003	5uM c22
C3_1_RAW_ch01.tif	6	C3	0.00301887	0.0029575	6.14e-05	0.000331534	9615	692	1.7643	5uM c22					C4_1_RAW_ch01.tif	5	C4	0.00392663	0.00294434	0.00098229	0.00130233	12696	729	1.61746	5uM c22
C3_1_RAW_ch01.tif	7	C3	0.00352387	0.0029575	0.000566378	0.000380017	9945	698	1.74982	5uM c22					C4_1_RAW_ch01.tif	6	C4	0.00384824	0.00294434	0.000903901	0.00104516	11101	697	1.65383	5uM c22
C3_1_RAW_ch01.tif	8	C3	0.00292272	0.0029575	-3.48e-05	0.000284232	10863	737	1.7678	5uM c22					C4_1_RAW_ch01.tif	7	C4	0.00360452	0.00294434	0.000660186	0.00140383	10462	721	1.76225	5uM c22
C3_1_RAW_ch01.tif	9	C3	0.00362478	0.0029575	0.000667281	0.000415671	11641	813	1.8838	5uM c22					C4_1_RAW_ch01.tif	8	C4	0.0039261	0.00294434	0.000981761	0.0014004	11865	839	1.92561	5uM c22
C3_1_RAW_ch01.tif	10	C3	0.00314435	0.0029575	0.000186857	0.000348403	9354	705	1.82234	5uM c22					C4_1_RAW_ch01.tif	9	C4	0.00384044	0.00294434	0.000896102	0.00158186	12148	808	1.83273	5uM c22
C3_1_RAW_ch01.tif	11	C3	0.00341383	0.0029575	0.000456335	0.000407784	9612	640	1.63197	5uM c22					C4_1_RAW_ch01.tif	10	C4	0.00320753	0.00294434	0.000263189	0.000722168	10889	672	1.60996	5uM c22
C3_1_RAW_ch01.tif	12	C3	0.00288892	0.0029575	-6.86e-05	0.000285296	11486	766	1.78683	5uM c22					C4_1_RAW_ch01.tif	11	C4	0.00367469	0.00294434	0.000730352	0.000973647	10092	808	2.01077	5uM c22
C3_1_RAW_ch01.tif	13	C3	0.00356676	0.0029575	0.000609262	0.00033772	10328	694	1.70723	5uM c22					C4_1_RAW_ch01.tif	12	C4	0.00364708	0.00294434	0.00070274	0.00156835	11151	752	1.78033	5uM c22
C3_1_RAW_ch01.tif	14	C3	0.00361207	0.0029575	0.00065458	0.000401538	10987	712	1.69817	5uM c22					C4_1_RAW_ch01.tif	13	C4	0.00381656	0.00294434	0.000872229	0.00126318	10291	776	1.91237	5uM c22
C3_1_RAW_ch01.tif	15	C3	0.00339754	0.0029575	0.000440046	0.000333704	11585	856	1.98823	5uM c22					C4_1_RAW_ch01.tif	14	C4	0.00386477	0.00294434	0.000920433	0.00170015	10824	672	1.61479	5uM c22
C3_1_RAW_ch01.tif	16	C3	0.0030607	0.0029575	0.000103211	0.000377072	10924	672	1.60738	5uM c22					C4_1_RAW_ch01.tif	15	C4	0.00331342	0.00294434	0.000369084	0.0010994	12674	760	1.68771	5uM c22
C3_1_RAW_ch01.tif	17	C3	0.00358995	0.0029575	0.000632455	0.000425535	11962	771	1.76235	5uM c22					C4_1_RAW_ch01.tif	16	C4	0.00375407	0.00294434	0.000809731	0.00129753	11428	732	1.71185	5uM c22
C3_1_RAW_ch01.tif	18	C3	0.00311587	0.0029575	0.000158378	0.000332082	11760	855	1.97107	5uM c22					C4_1_RAW_ch01.tif	17	C4	0.00370143	0.00294434	0.000757097	0.000724319	9198	701	1.82731	5uM c22
C3_1_RAW_ch01.tif	19	C3	0.00305454	0.0029575	9.7e-05	0.000365528	9900	691	1.7362	5uM c22					C4_1_RAW_ch01.tif	18	C4	0.00342239	0.00294434	0.00047805	0.00227963	10585	636	1.54544	5uM c22
C3_1_RAW_ch01.tif	20	C3	0.00340547	0.0029575	0.000447981	0.000409885	11928	762	1.74426	5uM c22					C4_1_RAW_ch01.tif	19	C4	0.00353138	0.00294434	0.000587045	0.00108304	10754	758	1.82736	5uM c22
C3_1_RAW_ch01.tif	21	C3	0.00311795	0.0029575	0.000160458	0.000359638	11531	680	1.58313	5uM c22					C4_1_RAW_ch01.tif	20	C4	0.00391153	0.00294434	0.000967196	0.00209433	9865	833	2.0967	5uM c22
C3_2_RAW_ch01.tif	1	C3	0.00343087	0.00292062	0.000510254	0.000376454	10665	772	1.86886	5uM c22					C4_1_RAW_ch01.tif	21	C4	0.00323819	0.00294434	0.000293851	0.000980038	10397	828	2.03009	5uM c22
C3_2_RAW_ch01.tif	2	C3	0.00342918	0.00292062	0.000508565	0.000345406	11444	781	1.82516	5uM c22					C4_1_RAW_ch01.tif	22	C4	0.00322698	0.00294434	0.000282646	0.000994448	11440	841	1.96573	5uM c22
C3_2_RAW_ch01.tif	3	C3	0.00357265	0.00292062	0.000652026	0.000374692	9923	693	1.73921	5uM c22					C4_1_RAW_ch01.tif	23	C4	0.0032271	0.00294434	0.000282766	0.00115125	12010	772	1.76111	5uM c22
C3_2_RAW_ch01.tif	4	C3	0.00350624	0.00292062	0.000585619	0.000364226	10498	679	1.65675	5uM c22					C4_2_RAW_ch01.tif	1	C4	0.00377106	0.00301794	0.000753124	0.000831629	10971	822	1.96195	5uM c22
C3_2_RAW_ch01.tif	5	C3	0.00352464	0.00292062	0.00060402	0.000409368	12048	825	1.87904	5uM c22					C4_2_RAW_ch01.tif	2	C4	0.00365412	0.00301794	0.000636187	0.000968305	13833	981	2.08521	5uM c22
C3_2_RAW_ch01.tif	6	C3	0.00303869	0.00292062	0.000118069	0.000312022	8339	663	1.81508	5uM c22					C4_2_RAW_ch01.tif	3	C4	0.00372086	0.00301794	0.000702927	0.000794854	11203	964	2.27693	5uM c22
C3_2_RAW_ch01.tif	7	C3	0.00352107	0.00292062	0.000600449	0.000376867	11225	920	2.17087	5uM c22					C4_2_RAW_ch01.tif	4	C4	0.00393164	0.00301794	0.000913699	0.00148638	8376	969	2.64695	5uM c22
C3_2_RAW_ch01.tif	8	C3	0.00304455	0.00292062	0.000123929	0.000329276	9690	748	1.89968	5uM c22					C4_2_RAW_ch01.tif	5	C4	0.00384379	0.00301794	0.00082585	0.00117745	10803	768	1.84726	5uM c22
C3_2_RAW_ch01.tif	9	C3	0.00314199	0.00292062	0.000221372	0.000381324	10275	688	1.69683	5uM c22					C4_2_RAW_ch01.tif	6	C4	0.00375227	0.00301794	0.000734333	0.0015409	11028	883	2.10209	5uM c22
C3_2_RAW_ch01.tif	10	C3	0.00353128	0.00292062	0.000610659	0.000363351	11313	870	2.04489	5uM c22					C4_2_RAW_ch01.tif	7	C4	0.00384194	0.00301794	0.000824	0.000828646	9620	931	2.37302	5uM c22
C3_2_RAW_ch01.tif	11	C3	0.00291712	0.00292062	-3.5e-06	0.000351526	12144	780	1.76951	5uM c22					C4_2_RAW_ch01.tif	8	C4	0.00395411	0.00301794	0.000936176	0.00184101	9800	758	1.91424	5uM c22
C3_2_RAW_ch01.tif	12	C3	0.00344575	0.00292062	0.000525126	0.000331272	11410	781	1.82788	5uM c22					C4_2_RAW_ch01.tif	9	C4	0.00363327	0.00301794	0.000615333	0.00070335	11464	828	1.93331	5uM c22
C3_2_RAW_ch01.tif	13	C3	0.00318633	0.00292062	0.000265712	0.000474789	11007	736	1.75381	5uM c22					C4_2_RAW_ch01.tif	10	C4	0.00338951	0.00301794	0.000371575	0.00134084	12330	769	1.73135	5uM c22
C3_2_RAW_ch01.tif	14	C3	0.00349357	0.00292062	0.00057295	0.000386861	10395	657	1.61099	5uM c22					C4_2_RAW_ch01.tif	11	C4	0.003894	0.00301794	0.000876066	0.00127541	13711	851	1.81692	5uM c22
C3_2_RAW_ch01.tif	15	C3	0.00292938	0.00292062	8.77e-06	0.000339775	11101	765	1.81518	5uM c22					C4_2_RAW_ch01.tif	12	C4	0.00338573	0.00301794	0.000367799	0.0016328	11551	776	1.80506	5uM c22
C3_2_RAW_ch01.tif	16	C3	0.00314935	0.00292062	0.00022873	0.000347458	9755	807	2.04268	5uM c22					C4_2_RAW_ch01.tif	13	C4	0.00397037	0.00301794	0.000952431	0.000949262	9528	847	2.16931	5uM c22
C3_2_RAW_ch01.tif	17	C3	0.00299312	0.00292062	7.25e-05	0.000329778	10969	698	1.66614	5uM c22					C4_2_RAW_ch01.tif	14	C4	0.00384746	0.00301794	0.00082952	0.00189354	8770	920	2.456	5uM c22
C3_2_RAW_ch01.tif	18	C3	0.00314636	0.00292062	0.000225744	0.000350565	10143	744	1.84684	5uM c22					C4_2_RAW_ch01.tif	15	C4	0.00397974	0.00301794	0.000961805	0.00159515	9038	739	1.94334	5uM c22
C7_1_RAW_ch01.tif	1	C7	0.00349529	0.00294002	0.000555271	0.00119892	9631	729	1.85709	100uM c22					C4_2_RAW_ch01.tif	16	C4	0.00347072	0.00301794	0.000452779	0.00117229	11720	788	1.81971	5uM c22
C7_1_RAW_ch01.tif	2	C7	0.00339582	0.00294002	0.000455802	0.000757086	10782	853	2.05371	100uM c22					C4_2_RAW_ch01.tif	17	C4	0.00377726	0.00301794	0.000759326	0.00103829	11860	900	2.06605	5uM c22
C7_1_RAW_ch01.tif	3	C7	0.00357742	0.00294002	0.0006374	0.00123088	11079	809	1.92149	100uM c22					C4_2_RAW_ch01.tif	18	C4	0.00383925	0.00301794	0.000821312	0.00112033	11190	748	1.76777	5uM c22
C7_1_RAW_ch01.tif	4	C7	0.0032651	0.00294002	0.000325082	0.000884705	9461	698	1.79402	100uM c22					C4_2_RAW_ch01.tif	19	C4	0.00360468	0.00301794	0.000586744	0.00273393	11372	808	1.89423	5uM c22
C7_1_RAW_ch01.tif	5	C7	0.00307033	0.00294002	0.000130314	0.000779973	11516	1087	2.53232	100uM c22					C4_2_RAW_ch01.tif	20	C4	0.00348137	0.00301794	0.000463436	0.00135363	9001	881	2.32151	5uM c22
C7_1_RAW_ch01.tif	6	C7	0.00368766	0.00294002	0.000747644	0.00129424	10546	762	1.85503	100uM c22					C4_2_RAW_ch01.tif	21	C4	0.00355082	0.00301794	0.000532881	0.00118119	10765	748	1.80233	5uM c22
C7_1_RAW_ch01.tif	7	C7	0.00332022	0.00294002	0.000380202	0.000841185	9144	817	2.13596	100uM c22					C4_2_RAW_ch01.tif	22	C4	0.00339662	0.00301794	0.00037868	0.00125489	11203	817	1.92972	5uM c22
C7_1_RAW_ch01.tif	8	C7	0.00389098	0.00294002	0.000950964	0.00130565	10195	753	1.86441	100uM c22					C8_1_RAW_ch01.tif	1	C8	0.00464094	0.00298731	0.00165363	0.00200908	11218	696	1.64283	100uM c22
C7_1_RAW_ch01.tif	9	C7	0.00326788	0.00294002	0.00032786	0.00114843	10360	763	1.87407	100uM c22					C8_1_RAW_ch01.tif	2	C8	0.00433471	0.00298731	0.0013474	0.00284322	10828	928	2.22953	100uM c22
C7_1_RAW_ch01.tif	10	C7	0.00371428	0.00294002	0.000774266	0.00106687	10615	807	1.95818	100uM c22					C8_1_RAW_ch01.tif	3	C8	0.00439052	0.00298731	0.00140321	0.00284544	11285	752	1.76973	100uM c22
C7_1_RAW_ch01.tif	11	C7	0.00326412	0.00294002	0.000324103	0.000486765	10861	718	1.72238	100uM c22					C8_1_RAW_ch01.tif	4	C8	0.00469721	0.00298731	0.00170989	0.00395285	11409	786	1.83967	100uM c22
C7_1_RAW_ch01.tif	12	C7	0.00352744	0.00294002	0.000587421	0.000763193	10823	849	2.04021	100uM c22					C8_1_RAW_ch01.tif	5	C8	0.00407333	0.00298731	0.00108601	0.00521132	10977	769	1.83495	100uM c22
C7_1_RAW_ch01.tif	13	C7	0.00381363	0.00294002	0.000873613	0.00119476	9049	620	1.62941	100uM c22					C8_1_RAW_ch01.tif	6	C8	0.00375068	0.00298731	0.000763363	0.00219072	11573	757	1.75919	100uM c22
C7_1_RAW_ch01.tif	14	C7	0.00309384	0.00294002	0.00015382	0.000683492	10268	782	1.92932	100uM c22					C8_1_RAW_ch01.tif	7	C8	0.00447055	0.00298731	0.00148323	0.00296781	10475	780	1.90527	100uM c22
C7_1_RAW_ch01.tif	15	C7	0.00375585	0.00294002	0.000815831	0.00109221	10681	710	1.71748	100uM c22					C8_1_RAW_ch01.tif	8	C8	0.00466619	0.00298731	0.00167888	0.00408573	9972	932	2.33327	100uM c22
C7_1_RAW_ch01.tif	16	C7	0.00344642	0.00294002	0.000506398	0.00147746	10569	774	1.88219	100uM c22					C8_1_RAW_ch01.tif	9	C8	0.00490681	0.00298731	0.00191949	0.00497404	11135	760	1.80056	100uM c22
C7_1_RAW_ch01.tif	17	C7	0.00322362	0.00294002	0.000283605	0.00134517	12102	824	1.87257	100uM c22					C8_1_RAW_ch01.tif	10	C8	0.00398523	0.00298731	0.00099791	0.00405336	12642	753	1.67428	100uM c22
C7_1_RAW_ch01.tif	18	C7	0.00397912	0.00294002	0.0010391	0.00196365	8382	547	1.49367	100uM c22					C8_1_RAW_ch01.tif	11	C8	0.00447571	0.00298731	0.0014884	0.00256098	11976	774	1.76817	100uM c22
C7_1_RAW_ch01.tif	19	C7	0.00314947	0.00294002	0.00020945	0.000932758	10280	801	1.97504	100uM c22					C8_1_RAW_ch01.tif	12	C8	0.00447228	0.00298731	0.00148496	0.0037268	9869	825	2.07614	100uM c22
C7_1_RAW_ch01.tif	20	C7	0.00341069	0.00294002	0.000470673	0.000743053	9545	712	1.82193	100uM c22					C8_1_RAW_ch01.tif	13	C8	0.00455445	0.00298731	0.00156713	0.00490747	10925	872	2.08567	100uM c22
C7_1_RAW_ch01.tif	21	C7	0.00326559	0.00294002	0.000325571	0.00158991	10022	794	1.98282	100uM c22					C8_1_RAW_ch01.tif	14	C8	0.00521466	0.00298731	0.00222735	0.00613211	9908	834	2.09466	100uM c22
C7_1_RAW_ch01.tif	22	C7	0.00349319	0.00294002	0.000553172	0.00059618	12618	994	2.21223	100uM c22					C8_1_RAW_ch01.tif	15	C8	0.00535241	0.00298731	0.00236509	0.00640616	9155	900	2.35155	100uM c22
C7_1_RAW_ch01.tif	23	C7	0.00313161	0.00294002	0.000191592	0.000972963	10697	742	1.79355	100uM c22					C8_1_RAW_ch01.tif	16	C8	0.00439632	0.00298731	0.001409	0.00623681	11223	1039	2.45189	100uM c22
C7_1_RAW_ch01.tif	24	C7	0.00354861	0.00294002	0.000608587	0.00121893	11103	733	1.7391	100uM c22					C8_1_RAW_ch01.tif	17	C8	0.00441432	0.00298731	0.001427	0.00586054	10372	691	1.69624	100uM c22
C7_1_RAW_ch01.tif	25	C7	0.00366677	0.00294002	0.000726751	0.00140347	12047	734	1.67185	100uM c22					C8_1_RAW_ch01.tif	18	C8	0.0041768	0.00298731	0.00118949	0.00178563	11306	979	2.3018	100uM c22
C7_1_RAW_ch01.tif	26	C7	0.00322423	0.00294002	0.000284213	0.000868675	12358	810	1.82159	100uM c22					C8_1_RAW_ch01.tif	19	C8	0.00414278	0.00298731	0.00115547	0.00295396	10871	870	2.08605	100uM c22
C7_1_RAW_ch01.tif	27	C7	0.00324423	0.00294002	0.000304211	0.00157298	9933	692	1.73582	100uM c22					C8_1_RAW_ch01.tif	20	C8	0.00484913	0.00298731	0.00186182	0.00511169	12300	790	1.7808	100uM c22
C7_1_RAW_ch01.tif	28	C7	0.00325945	0.00294002	0.000319429	0.00139868	11010	816	1.94418	100uM c22					C8_1_RAW_ch01.tif	21	C8	0.00483109	0.00298731	0.00184377	0.00574448	10516	798	1.94544	100uM c22
C7_1_RAW_ch01.tif	30	C7	0.00335715	0.00294002	0.00041713	0.00171667	11687	721	1.66734	100uM c22					C8_1_RAW_ch01.tif	22	C8	0.00413186	0.00298731	0.00114454	0.00351254	11575	896	2.08203	100uM c22
C7_2_RAW_ch01.tif	1	C7	0.00333414	0.00292333	0.000410814	0.000835121	10455	822	2.00979	100uM c22					C8_1_RAW_ch01.tif	23	C8	0.00416803	0.00298731	0.00118071	0.00356266	11029	916	2.18056	100uM c22
C7_2_RAW_ch01.tif	2	C7	0.00395358	0.00292333	0.00103025	0.00171209	10310	700	1.72349	100uM c22					C8_1_RAW_ch01.tif	24	C8	0.00378781	0.00298731	0.0008005	0.00266169	11884	765	1.75437	100uM c22
C7_2_RAW_ch01.tif	3	C7	0.00329274	0.00292333	0.000369411	0.000501455	9929	764	1.91682	100uM c22					C8_1_RAW_ch01.tif	25	C8	0.00516338	0.00298731	0.00217607	0.00541934	9328	636	1.64628	100uM c22
C7_2_RAW_ch01.tif	4	C7	0.00372221	0.00292333	0.000798875	0.000814619	9010	740	1.94899	100uM c22					C8_2_RAW_ch01.tif	1	C8	0.00505921	0.00295036	0.00210885	0.00562751	10583	707	1.71813	100uM c22
C7_2_RAW_ch01.tif	5	C7	0.00331855	0.00292333	0.000395224	0.00134425	9399	794	2.04748	100uM c22					C8_2_RAW_ch01.tif	2	C8	0.00429341	0.00295036	0.00134304	0.00321645	10784	787	1.89463	100uM c22
C7_2_RAW_ch01.tif	6	C7	0.00367489	0.00292333	0.000751556	0.00151662	9962	688	1.72328	100uM c22					C8_2_RAW_ch01.tif	3	C8	0.00421054	0.00295036	0.00126018	0.00226035	9595	832	2.12344	100uM c22
C7_2_RAW_ch01.tif	7	C7	0.0035981	0.00292333	0.000674772	0.000715897	11267	873	2.05613	100uM c22					C8_2_RAW_ch01.tif	4	C8	0.00404458	0.00295036	0.00109422	0.00239017	10294	784	1.93181	100uM c22
C7_2_RAW_ch01.tif	8	C7	0.00336476	0.00292333	0.000441433	0.00133143	10315	769	1.89292	100uM c22					C8_2_RAW_ch01.tif	5	C8	0.00462978	0.00295036	0.00167942	0.00267683	10702	728	1.7593	100uM c22
C7_2_RAW_ch01.tif	9	C7	0.00330243	0.00292333	0.000379096	0.00134155	8773	666	1.77763	100uM c22					C8_2_RAW_ch01.tif	6	C8	0.005746	0.00295036	0.00279564	0.00611202	8380	639	1.74509	100uM c22
C7_2_RAW_ch01.tif	10	C7	0.00389443	0.00292333	0.0009711	0.000917946	11375	693	1.62442	100uM c22					C8_2_RAW_ch01.tif	7	C8	0.00542648	0.00295036	0.00247612	0.0024877	9855	712	1.79305	100uM c22
C7_2_RAW_ch01.tif	11	C7	0.00323176	0.00292333	0.000308429	0.00094715	9411	694	1.78847	100uM c22					C8_2_RAW_ch01.tif	8	C8	0.00410096	0.00295036	0.0011506	0.00124659	9401	899	2.318	100uM c22
C7_2_RAW_ch01.tif	12	C7	0.00341162	0.00292333	0.000488287	0.00145556	11002	676	1.61121	100uM c22					C8_2_RAW_ch01.tif	9	C8	0.00477857	0.00295036	0.00182821	0.00504891	10748	810	1.95327	100uM c22
C7_2_RAW_ch01.tif	13	C7	0.00377199	0.00292333	0.000848658	0.000960565	9208	662	1.72471	100uM c22					C8_2_RAW_ch01.tif	10	C8	0.00416561	0.00295036	0.00121525	0.00259641	10365	878	2.15601	100uM c22
C7_2_RAW_ch01.tif	14	C7	0.00321815	0.00292333	0.000294824	0.00124381	9889	858	2.157	100uM c22					C8_2_RAW_ch01.tif	11	C8	0.00419219	0.00295036	0.00124183	0.0036904	10820	713	1.71363	100uM c22
C7_2_RAW_ch01.tif	15	C7	0.00385988	0.00292333	0.000936546	0.000873202	9065	704	1.84854	100uM c22					C8_2_RAW_ch01.tif	12	C8	0.00448406	0.00295036	0.0015337	0.00394703	10687	750	1.81373	100uM c22
C7_2_RAW_ch01.tif	16	C7	0.00355593	0.00292333	0.000632596	0.00174262	9733	854	2.16409	100uM c22					C8_2_RAW_ch01.tif	13	C8	0.00449436	0.00295036	0.001544	0.00399066	8602	721	1.94346	100uM c22
C7_2_RAW_ch01.tif	17	C7	0.00342033	0.00292333	0.000496996	0.00165379	9203	667	1.73821	100uM c22					C8_2_RAW_ch01.tif	14	C8	0.00432029	0.00295036	0.00136993	0.00229688	10075	722	1.79827	100uM c22
C7_2_RAW_ch01.tif	18	C7	0.00368522	0.00292333	0.000761893	0.000762838	10031	678	1.69238	100uM c22
C7_2_RAW_ch01.tif	19	C7	0.00301358	0.00292333	9.02e-05	0.000961224	10587	707	1.7178	100uM c22
C7_2_RAW_ch01.tif	20	C7	0.00352699	0.00292333	0.000603659	0.0013818	9948	632	1.58412	100uM c22
C7_2_RAW_ch01.tif	21	C7	0.0034876	0.00292333	0.00056427	0.00104072	8114	593	1.6458	100uM c22
C7_2_RAW_ch01.tif	22	C7	0.00330909	0.00292333	0.000385757	0.00108233	9721	600	1.52137	100uM c22

## Sheet: Fig 2D
Replicate #1						Replicate #2
Days from egg	FUdR DMSO	3 μM C22	5 μM C22			Days from egg	FUdR DMSO	3 μM C22	5 μM C22
0	100	100	100			0	100	100	100
10	100	100	100			10	97.2973	100	100
12	100	98	96			12	91.8919	88.8889	90.3226
14	100	94	89			14	83.7838	84.4444	87.0968
17	92.308	85	73			17	62.1622	51.1111	77.4194
19	84.615	69	63			19	35.1351	44.4444	56.4516
21	56.41	66	52			21	24.3243	22.2222	30.6452
24	38.462	28	26			24	16.2162	6.66667	11.2903
26	17.949	20	21			26	8.10811	0	0
28	7.692	8	9			28	0
31	0	5	5			31
33		0	0			33
35						35
	n=87	n=65	n=82				n=37	n=45	n=62
Condition	Mean Lifespan	Comparison	p-value			Condition	Mean Lifespan	Comparison	p-value
3 µM c22	23.22	FUdR DMSO	1			3 µM c22	19.02	FUdR DMSO	0.8275
5 µM c22	22.3	FUdR DMSO	1			5 µM c22	20.24	FUdR DMSO	1
FUdR DMSO	23.89					FUdR DMSO	19.46

## Sheet: Fig 3B
Replicate #1															Replicate #2
filename	worm_number	condition_code	fluo_worm	fluo_background	fluo_adjusted	flu_sd	worm_size	worm_perimeter	worminess	condition1	condition2				filename	worm_number	condition_code	fluo_worm	fluo_background	fluo_adjusted	flu_sd	worm_size	worm_perimeter	worminess	condition1	condition2
C1_1_RAW_ch01.tif	1	C1	0.00843202	0.00314438	0.00528764	0.00453595	9881	620	1.55931	BD	DMSO 5uM				C3_1_RAW_ch01.tif	1	C3	0.00896645	0.00314711	0.00581934	0.00631819	9244	681	1.77075	BD	DMSO 5uM
C1_1_RAW_ch01.tif	2	C1	0.00880955	0.00314438	0.00566517	0.00502311	9508	712	1.82547	BD	DMSO 5uM				C3_1_RAW_ch01.tif	2	C3	0.00766179	0.00314711	0.00451469	0.00401069	9374	738	1.90561	BD	DMSO 5uM
C1_1_RAW_ch01.tif	3	C1	0.00746004	0.00314438	0.00431566	0.00487475	7325	632	1.84609	BD	DMSO 5uM				C3_1_RAW_ch01.tif	3	C3	0.00849956	0.00314711	0.00535245	0.00607572	10286	697	1.7181	BD	DMSO 5uM
C1_1_RAW_ch01.tif	4	C1	0.00972118	0.00314438	0.0065768	0.00506891	7911	617	1.73424	BD	DMSO 5uM				C3_1_RAW_ch01.tif	4	C3	0.00874893	0.00314711	0.00560182	0.0063662	10547	758	1.84521	BD	DMSO 5uM
C1_1_RAW_ch01.tif	5	C1	0.00721793	0.00314438	0.00407354	0.00305845	7894	626	1.76143	BD	DMSO 5uM				C3_1_RAW_ch01.tif	5	C3	0.00756287	0.00314711	0.00441577	0.00395197	11047	762	1.81248	BD	DMSO 5uM
C1_1_RAW_ch01.tif	6	C1	0.00760771	0.00314438	0.00446333	0.00364534	9595	755	1.92692	BD	DMSO 5uM				C3_1_RAW_ch01.tif	6	C3	0.00675946	0.00314711	0.00361235	0.0040995	10353	737	1.81082	BD	DMSO 5uM
C1_1_RAW_ch01.tif	7	C1	0.00732991	0.00314438	0.00418552	0.00329771	8914	622	1.647	BD	DMSO 5uM				C3_1_RAW_ch01.tif	7	C3	0.00783957	0.00314711	0.00469247	0.00736849	8973	670	1.76826	BD	DMSO 5uM
C1_1_RAW_ch01.tif	8	C1	0.00832043	0.00314438	0.00517604	0.0066202	7710	572	1.62858	BD	DMSO 5uM				C3_1_RAW_ch01.tif	8	C3	0.00726633	0.00314711	0.00411922	0.00267394	10318	770	1.8951	BD	DMSO 5uM
C1_1_RAW_ch01.tif	9	C1	0.00974232	0.00314438	0.00659794	0.00661133	8698	701	1.87909	BD	DMSO 5uM				C3_1_RAW_ch01.tif	9	C3	0.00740735	0.00314711	0.00426025	0.00514798	9131	684	1.78952	BD	DMSO 5uM
C1_1_RAW_ch01.tif	10	C1	0.012017	0.00314438	0.00887266	0.00884096	7747	593	1.68433	BD	DMSO 5uM				C3_1_RAW_ch01.tif	10	C3	0.00877473	0.00314711	0.00562762	0.0054202	9158	614	1.60401	BD	DMSO 5uM
C1_1_RAW_ch01.tif	11	C1	0.00940829	0.00314438	0.00626391	0.00738927	8622	636	1.71235	BD	DMSO 5uM				C3_1_RAW_ch01.tif	11	C3	0.00821842	0.00314711	0.00507131	0.00544338	9944	638	1.59948	BD	DMSO 5uM
C1_1_RAW_ch01.tif	12	C1	0.00582557	0.00314438	0.00268119	0.00293662	7496	636	1.83646	BD	DMSO 5uM				C3_1_RAW_ch01.tif	12	C3	0.00624106	0.00314711	0.00309396	0.00325429	8364	655	1.7905	BD	DMSO 5uM
C1_1_RAW_ch01.tif	13	C1	0.00926679	0.00314438	0.00612241	0.00554332	8730	659	1.76327	BD	DMSO 5uM				C3_1_RAW_ch01.tif	13	C3	0.0131209	0.00314711	0.00997383	0.00968681	8604	653	1.75996	BD	DMSO 5uM
C1_1_RAW_ch01.tif	14	C1	0.00666581	0.00314438	0.00352143	0.00303339	9041	736	1.93513	BD	DMSO 5uM				C3_1_RAW_ch01.tif	14	C3	0.00728696	0.00314711	0.00413986	0.00486966	8700	688	1.84403	BD	DMSO 5uM
C1_1_RAW_ch01.tif	15	C1	0.00716403	0.00314438	0.00401964	0.00327337	8407	640	1.74502	BD	DMSO 5uM				C3_1_RAW_ch01.tif	15	C3	0.0080686	0.00314711	0.00492149	0.0047631	10019	694	1.73335	BD	DMSO 5uM
C1_1_RAW_ch01.tif	16	C1	0.0139116	0.00314438	0.0107673	0.0123217	6856	546	1.64853	BD	DMSO 5uM				C3_1_RAW_ch01.tif	16	C3	0.00799403	0.00314711	0.00484692	0.00422339	8796	630	1.67934	BD	DMSO 5uM
C1_1_RAW_ch01.tif	17	C1	0.0080691	0.00314438	0.00492472	0.00421044	9393	708	1.8263	BD	DMSO 5uM				C3_1_RAW_ch01.tif	17	C3	0.00894688	0.00314711	0.00579978	0.00737226	9434	694	1.78629	BD	DMSO 5uM
C1_1_RAW_ch01.tif	18	C1	0.00957177	0.00314438	0.00642739	0.00593948	8599	760	2.04894	BD	DMSO 5uM				C3_1_RAW_ch01.tif	18	C3	0.0102518	0.00314711	0.00710469	0.0102644	9297	666	1.7268	BD	DMSO 5uM
C1_1_RAW_ch01.tif	19	C1	0.00712992	0.00314438	0.00398554	0.00413477	9824	765	1.92956	BD	DMSO 5uM				C3_1_RAW_ch01.tif	19	C3	0.00676075	0.00314711	0.00361364	0.0032529	7980	574	1.60639	BD	DMSO 5uM
C1_1_RAW_ch01.tif	20	C1	0.00847618	0.00314438	0.0053318	0.00533621	8733	646	1.72819	BD	DMSO 5uM				C3_1_RAW_ch01.tif	20	C3	0.00761587	0.00314711	0.00446877	0.0052353	8013	602	1.68128	BD	DMSO 5uM
C1_1_RAW_ch01.tif	21	C1	0.00876471	0.00314438	0.00562033	0.0060125	8573	646	1.74424	BD	DMSO 5uM				C3_1_RAW_ch01.tif	21	C3	0.00489563	0.00314711	0.00174853	0.00226658	7116	557	1.65073	BD	DMSO 5uM
C1_1_RAW_ch01.tif	22	C1	0.00724202	0.00314438	0.00409764	0.00360386	9312	664	1.72023	BD	DMSO 5uM				C3_1_RAW_ch01.tif	22	C3	0.00887532	0.00314711	0.00572821	0.00889399	9143	695	1.81711	BD	DMSO 5uM
C1_1_RAW_ch01.tif	23	C1	0.00736692	0.00314438	0.00422254	0.00443566	10004	702	1.75465	BD	DMSO 5uM				C3_1_RAW_ch01.tif	23	C3	0.00788309	0.00314711	0.00473598	0.00623613	6164	513	1.63353	BD	DMSO 5uM
C1_1_RAW_ch01.tif	24	C1	0.00772593	0.00314438	0.00458155	0.0049054	8657	642	1.72501	BD	DMSO 5uM				C3_1_RAW_ch01.tif	24	C3	0.00823848	0.00314711	0.00509137	0.00592145	10553	841	2.04667	BD	DMSO 5uM
C1_1_RAW_ch01.tif	25	C1	0.00739595	0.00314438	0.00425157	0.0037786	8969	669	1.76601	BD	DMSO 5uM				C3_1_RAW_ch01.tif	25	C3	0.00852624	0.00314711	0.00537914	0.0064347	9436	588	1.51329	BD	DMSO 5uM
C1_1_RAW_ch01.tif	26	C1	0.00665802	0.00314438	0.00351364	0.00376267	9419	670	1.72589	BD	DMSO 5uM				C3_1_RAW_ch01.tif	26	C3	0.0057258	0.00314711	0.00257869	0.00424006	8246	665	1.8308	BD	DMSO 5uM
C2_1_RAW_ch01.tif	1	C2	0.00865438	0.00323845	0.00541592	0.00522896	9731	605	1.53326	BD	c22 5uM				C3_1_RAW_ch01.tif	27	C3	0.00908639	0.00314711	0.00593928	0.00765095	8529	679	1.83806	BD	DMSO 5uM
C2_1_RAW_ch01.tif	2	C2	0.00825747	0.00323845	0.00501901	0.005654	11991	722	1.64835	BD	c22 5uM				C3_1_RAW_ch01.tif	28	C3	0.0110376	0.00314711	0.00789053	0.00868695	10069	747	1.86109	BD	DMSO 5uM
C2_1_RAW_ch01.tif	3	C2	0.00859979	0.00323845	0.00536134	0.00653683	11169	668	1.58019	BD	c22 5uM				C3_2_RAW_ch01.tif	1	C3	0.00964754	0.00311929	0.00652825	0.00646051	10311	840	2.06809	BD	DMSO 5uM
C2_1_RAW_ch01.tif	4	C2	0.00964658	0.00323845	0.00640813	0.00653041	11758	704	1.6231	BD	c22 5uM				C3_2_RAW_ch01.tif	2	C3	0.00757803	0.00311929	0.00445874	0.00414223	8881	682	1.80923	BD	DMSO 5uM
C2_1_RAW_ch01.tif	5	C2	0.00855179	0.00323845	0.00531333	0.00493161	11969	705	1.61102	BD	c22 5uM				C3_2_RAW_ch01.tif	3	C3	0.00749075	0.00311929	0.00437146	0.00345415	9177	767	2.00164	BD	DMSO 5uM
C2_1_RAW_ch01.tif	6	C2	0.0129865	0.00323845	0.00974806	0.0157226	10533	651	1.58579	BD	c22 5uM				C3_2_RAW_ch01.tif	4	C3	0.00944584	0.00311929	0.00632655	0.0050314	10382	715	1.75431	BD	DMSO 5uM
C2_1_RAW_ch01.tif	7	C2	0.00964613	0.00323845	0.00640768	0.00673363	10138	676	1.67846	BD	c22 5uM				C3_2_RAW_ch01.tif	5	C3	0.00941736	0.00311929	0.00629807	0.00694711	8786	683	1.82165	BD	DMSO 5uM
C2_1_RAW_ch01.tif	8	C2	0.00855544	0.00323845	0.00531699	0.00480339	9920	666	1.6717	BD	c22 5uM				C3_2_RAW_ch01.tif	6	C3	0.00836498	0.00311929	0.00524569	0.00437986	8743	722	1.9304	BD	DMSO 5uM
C2_1_RAW_ch01.tif	9	C2	0.0103406	0.00323845	0.00710212	0.00699701	9962	673	1.68571	BD	c22 5uM				C3_2_RAW_ch01.tif	7	C3	0.00913191	0.00311929	0.00601261	0.00696018	9666	684	1.73929	BD	DMSO 5uM
C2_1_RAW_ch01.tif	10	C2	0.00750485	0.00323845	0.0042664	0.00476926	11643	770	1.78401	BD	c22 5uM				C3_2_RAW_ch01.tif	8	C3	0.00856561	0.00311929	0.00544632	0.00617404	10063	783	1.95136	BD	DMSO 5uM
C2_1_RAW_ch01.tif	11	C2	0.00913009	0.00323845	0.00589164	0.00677513	10927	648	1.54976	BD	c22 5uM				C3_2_RAW_ch01.tif	9	C3	0.00692179	0.00311929	0.00380249	0.00424245	9772	730	1.84617	BD	DMSO 5uM
C2_1_RAW_ch01.tif	12	C2	0.00958367	0.00323845	0.00634522	0.00865814	10832	714	1.71508	BD	c22 5uM				C3_2_RAW_ch01.tif	10	C3	0.00741104	0.00311929	0.00429175	0.00714269	8611	666	1.79427	BD	DMSO 5uM
C2_1_RAW_ch01.tif	13	C2	0.00863147	0.00323845	0.00539302	0.00715895	11651	706	1.63517	BD	c22 5uM				C3_2_RAW_ch01.tif	11	C3	0.00656287	0.00311929	0.00344358	0.00242392	10105	779	1.93736	BD	DMSO 5uM
C2_1_RAW_ch01.tif	14	C2	0.00830409	0.00323845	0.00506564	0.0053652	9852	681	1.71524	BD	c22 5uM				C3_2_RAW_ch01.tif	12	C3	0.00724473	0.00311929	0.00412543	0.00503927	8709	672	1.80022	BD	DMSO 5uM
C2_1_RAW_ch01.tif	15	C2	0.00937547	0.00323845	0.00613702	0.0067595	9475	664	1.70537	BD	c22 5uM				C3_2_RAW_ch01.tif	13	C3	0.00569605	0.00311929	0.00257676	0.00305192	8164	672	1.85934	BD	DMSO 5uM
C2_1_RAW_ch01.tif	16	C2	0.00717451	0.00323845	0.00393606	0.00448718	10649	659	1.59651	BD	c22 5uM				C3_2_RAW_ch01.tif	14	C3	0.0108569	0.00311929	0.00773762	0.00728947	8550	658	1.77903	BD	DMSO 5uM
C2_1_RAW_ch01.tif	17	C2	0.00700799	0.00323845	0.00376953	0.00333591	10653	718	1.73912	BD	c22 5uM				C3_2_RAW_ch01.tif	15	C3	0.00613498	0.00311929	0.00301569	0.00414167	8711	699	1.87233	BD	DMSO 5uM
C2_1_RAW_ch01.tif	18	C2	0.00560215	0.00323845	0.0023637	0.00351175	9685	677	1.7198	BD	c22 5uM				C3_2_RAW_ch01.tif	16	C3	0.00592066	0.00311929	0.00280137	0.00257464	8952	646	1.70692	BD	DMSO 5uM
C2_1_RAW_ch01.tif	19	C2	0.010139	0.00323845	0.00690054	0.0099642	9516	673	1.72476	BD	c22 5uM				C3_2_RAW_ch01.tif	17	C3	0.00826853	0.00311929	0.00514924	0.00798825	9560	672	1.71823	BD	DMSO 5uM
C2_1_RAW_ch01.tif	20	C2	0.00981778	0.00323845	0.00657932	0.00959402	9836	694	1.7494	BD	c22 5uM				C3_2_RAW_ch01.tif	18	C3	0.00811639	0.00311929	0.0049971	0.00685142	9205	700	1.82401	BD	DMSO 5uM
C2_1_RAW_ch01.tif	21	C2	0.0060185	0.00323845	0.00278005	0.0020631	8680	652	1.74956	BD	c22 5uM				C3_2_RAW_ch01.tif	19	C3	0.00620135	0.00311929	0.00308206	0.00306627	7650	567	1.62066	BD	DMSO 5uM
C2_1_RAW_ch01.tif	22	C2	0.00779162	0.00323845	0.00455317	0.00498689	11483	734	1.71241	BD	c22 5uM				C4_1_RAW_ch01.tif	1	C4	0.00847463	0.00318463	0.00529	0.00526394	8382	579	1.58105	BD	c22 5uM
C2_1_RAW_ch01.tif	23	C2	0.00809261	0.00323845	0.00485415	0.0036016	11576	648	1.50569	BD	c22 5uM				C4_1_RAW_ch01.tif	2	C4	0.00827386	0.00318463	0.00508923	0.00721112	10115	663	1.64805	BD	c22 5uM
C2_1_RAW_ch01.tif	24	C2	0.0089845	0.00323845	0.00574605	0.00777427	10324	697	1.71494	BD	c22 5uM				C4_1_RAW_ch01.tif	3	C4	0.00803186	0.00318463	0.00484723	0.00413744	10508	695	1.69498	BD	c22 5uM
C2_1_RAW_ch01.tif	25	C2	0.00752774	0.00323845	0.00428928	0.00328576	11702	752	1.73791	BD	c22 5uM				C4_1_RAW_ch01.tif	4	C4	0.0110534	0.00318463	0.00786874	0.00719441	8268	606	1.66614	BD	c22 5uM
C2_1_RAW_ch01.tif	26	C2	0.0093991	0.00323845	0.00616065	0.00667239	11201	765	1.80706	BD	c22 5uM				C4_1_RAW_ch01.tif	5	C4	0.0104536	0.00318463	0.00726898	0.00701422	10656	692	1.6759	BD	c22 5uM
C2_1_RAW_ch01.tif	27	C2	0.00902265	0.00323845	0.0057842	0.00521729	11880	743	1.7042	BD	c22 5uM				C4_1_RAW_ch01.tif	6	C4	0.00831661	0.00318463	0.00513198	0.00499213	10645	647	1.56773	BD	c22 5uM
C2_1_RAW_ch01.tif	28	C2	0.0089812	0.00323845	0.00574275	0.00907284	10607	703	1.70647	BD	c22 5uM				C4_1_RAW_ch01.tif	7	C4	0.0102769	0.00318463	0.00709229	0.00659264	9724	716	1.81523	BD	c22 5uM
C2_2_RAW_ch01.tif	1	C2	0.00584996	0.00321657	0.00263339	0.00304921	9583	708	1.8081	BD	c22 5uM				C4_1_RAW_ch01.tif	8	C4	0.0108034	0.00318463	0.0076188	0.00854144	9348	680	1.75829	BD	c22 5uM
C2_2_RAW_ch01.tif	2	C2	0.00944099	0.00321657	0.00622442	0.00865516	9720	692	1.75474	BD	c22 5uM				C4_1_RAW_ch01.tif	9	C4	0.010926	0.00318463	0.0077414	0.0119965	8893	717	1.90079	BD	c22 5uM
C2_2_RAW_ch01.tif	3	C2	0.00658867	0.00321657	0.0033721	0.00184654	8477	648	1.75952	BD	c22 5uM				C4_1_RAW_ch01.tif	10	C4	0.0107431	0.00318463	0.00755851	0.00882194	9784	755	1.90822	BD	c22 5uM
C2_2_RAW_ch01.tif	4	C2	0.00854396	0.00321657	0.00532739	0.00478423	11111	730	1.73136	BD	c22 5uM				C4_1_RAW_ch01.tif	11	C4	0.0105791	0.00318463	0.00739444	0.00941352	10352	744	1.8281	BD	c22 5uM
C2_2_RAW_ch01.tif	5	C2	0.00943201	0.00321657	0.00621544	0.00376906	10880	702	1.68253	BD	c22 5uM				C4_1_RAW_ch01.tif	12	C4	0.011149	0.00318463	0.00796434	0.0100513	9336	669	1.73095	BD	c22 5uM
C2_2_RAW_ch01.tif	6	C2	0.00937375	0.00321657	0.00615718	0.00453645	10762	730	1.7592	BD	c22 5uM				C4_1_RAW_ch01.tif	13	C4	0.00557073	0.00318463	0.0023861	0.00410398	9858	769	1.9363	BD	c22 5uM
C2_2_RAW_ch01.tif	7	C2	0.0102992	0.00321657	0.00708268	0.00675355	10796	758	1.8238	BD	c22 5uM				C4_1_RAW_ch01.tif	14	C4	0.0114841	0.00318463	0.0082995	0.010481	11443	746	1.74345	BD	c22 5uM
C2_2_RAW_ch01.tif	8	C2	0.0106042	0.00321657	0.0073876	0.00609675	11231	743	1.75275	BD	c22 5uM				C4_1_RAW_ch01.tif	15	C4	0.00851692	0.00318463	0.00533229	0.00426525	10853	775	1.8598	BD	c22 5uM
C2_2_RAW_ch01.tif	9	C2	0.00925629	0.00321657	0.00603972	0.00831364	10327	698	1.71715	BD	c22 5uM				C4_1_RAW_ch01.tif	16	C4	0.00996119	0.00318463	0.00677656	0.00817503	8730	637	1.7044	BD	c22 5uM
C2_2_RAW_ch01.tif	10	C2	0.0103605	0.00321657	0.00714397	0.00576544	9402	596	1.53665	BD	c22 5uM				C4_1_RAW_ch01.tif	17	C4	0.00521254	0.00318463	0.0020279	0.00261348	8361	557	1.52288	BD	c22 5uM
C2_2_RAW_ch01.tif	11	C2	0.00927036	0.00321657	0.0060538	0.00597834	10493	694	1.69375	BD	c22 5uM				C4_1_RAW_ch01.tif	18	C4	0.00712202	0.00318463	0.00393739	0.00435656	8778	663	1.76911	BD	c22 5uM
C2_2_RAW_ch01.tif	12	C2	0.0101076	0.00321657	0.00689103	0.00716806	11243	747	1.76124	BD	c22 5uM				C4_1_RAW_ch01.tif	19	C4	0.00929192	0.00318463	0.00610729	0.00606309	8985	754	1.98862	BD	c22 5uM
C2_2_RAW_ch01.tif	13	C2	0.0100724	0.00321657	0.0068558	0.00490098	9544	620	1.5866	BD	c22 5uM				C4_1_RAW_ch01.tif	20	C4	0.00895002	0.00318463	0.00576539	0.00772617	9146	664	1.73577	BD	c22 5uM
C2_2_RAW_ch01.tif	14	C2	0.0090712	0.00321657	0.00585463	0.00622746	9099	619	1.62231	BD	c22 5uM				C4_1_RAW_ch01.tif	21	C4	0.0102851	0.00318463	0.00710044	0.0101849	9591	655	1.67205	BD	c22 5uM
C5_1_RAW_ch01.tif	1	C5	0.00412226	0.00306786	0.0010544	0.00163418	10343	735	1.80678	FED	DMSO 5uM				C4_2_RAW_ch01.tif	1	C4	0.0103878	0.00318782	0.00720002	0.00899367	9385	751	1.93804	BD	c22 5uM
C5_1_RAW_ch01.tif	2	C5	0.00453433	0.00306786	0.00146647	0.00191707	10031	752	1.87709	FED	DMSO 5uM				C4_2_RAW_ch01.tif	2	C4	0.00823762	0.00318782	0.0050498	0.00371829	9965	773	1.93589	BD	c22 5uM
C5_1_RAW_ch01.tif	3	C5	0.00413708	0.00306786	0.00106922	0.00122859	9772	643	1.62614	FED	DMSO 5uM				C4_2_RAW_ch01.tif	3	C4	0.0106406	0.00318782	0.00745276	0.00799589	7818	637	1.80107	BD	c22 5uM
C5_1_RAW_ch01.tif	4	C5	0.00407051	0.00306786	0.00100264	0.00130307	10999	768	1.83073	FED	DMSO 5uM				C4_2_RAW_ch01.tif	4	C4	0.00634906	0.00318782	0.00316124	0.00342607	8778	844	2.25208	BD	c22 5uM
C5_1_RAW_ch01.tif	5	C5	0.00411918	0.00306786	0.00105132	0.00135747	8183	663	1.8323	FED	DMSO 5uM				C4_2_RAW_ch01.tif	5	C4	0.010368	0.00318782	0.00718015	0.00636174	7666	777	2.21859	BD	c22 5uM
C5_1_RAW_ch01.tif	6	C5	0.00399869	0.00306786	0.000930832	0.00087225	11250	758	1.78662	FED	DMSO 5uM				C4_2_RAW_ch01.tif	6	C4	0.00937576	0.00318782	0.00618794	0.00769467	7996	696	1.94587	BD	c22 5uM
C5_1_RAW_ch01.tif	7	C5	0.00414655	0.00306786	0.00107869	0.00141295	10536	717	1.74631	FED	DMSO 5uM				C4_2_RAW_ch01.tif	7	C4	0.0107277	0.00318782	0.00753989	0.00989238	8518	668	1.80945	BD	c22 5uM
C5_1_RAW_ch01.tif	8	C5	0.0044879	0.00306786	0.00142004	0.00167599	10348	837	2.05701	FED	DMSO 5uM				C4_2_RAW_ch01.tif	8	C4	0.010045	0.00318782	0.0068572	0.00671211	8635	686	1.84558	BD	c22 5uM
C5_1_RAW_ch01.tif	9	C5	0.00378822	0.00306786	0.000720358	0.00194004	10521	697	1.69881	FED	DMSO 5uM				C4_2_RAW_ch01.tif	9	C4	0.0114449	0.00318782	0.00825706	0.00668946	8880	728	1.93137	BD	c22 5uM
C5_1_RAW_ch01.tif	10	C5	0.00437881	0.00306786	0.00131095	0.00174284	6666	569	1.74229	FED	DMSO 5uM				C4_2_RAW_ch01.tif	10	C4	0.0116756	0.00318782	0.00848781	0.00851706	7939	615	1.72557	BD	c22 5uM
C5_1_RAW_ch01.tif	11	C5	0.00442871	0.00306786	0.00136085	0.00191093	9764	608	1.53826	FED	DMSO 5uM				C7_1_RAW_ch01.tif	1	C7	0.00424603	0.00300414	0.00124189	0.00116739	10004	757	1.89212	FED	DMSO 5uM
C5_1_RAW_ch01.tif	12	C5	0.00381836	0.00306786	0.0007505	0.00186202	10175	641	1.58866	FED	DMSO 5uM				C7_1_RAW_ch01.tif	2	C7	0.00425121	0.00300414	0.00124707	0.00191001	8947	631	1.66775	FED	DMSO 5uM
C5_1_RAW_ch01.tif	13	C5	0.00412553	0.00306786	0.00105766	0.00142073	10870	644	1.54423	FED	DMSO 5uM				C7_1_RAW_ch01.tif	3	C7	0.00452644	0.00300414	0.0015223	0.00245434	11023	782	1.86207	FED	DMSO 5uM
C5_1_RAW_ch01.tif	14	C5	0.00377423	0.00306786	0.000706367	0.000928952	10790	773	1.86041	FED	DMSO 5uM				C7_1_RAW_ch01.tif	4	C7	0.00448508	0.00300414	0.00148093	0.00184828	10540	710	1.72893	FED	DMSO 5uM
C5_1_RAW_ch01.tif	15	C5	0.00391636	0.00306786	0.000848502	0.00132547	9549	663	1.69619	FED	DMSO 5uM				C7_1_RAW_ch01.tif	5	C7	0.00421827	0.00300414	0.00121413	0.0016939	11391	806	1.88797	FED	DMSO 5uM
C5_1_RAW_ch01.tif	16	C5	0.00420162	0.00306786	0.00113376	0.00167532	10520	819	1.99626	FED	DMSO 5uM				C7_1_RAW_ch01.tif	6	C7	0.00475769	0.00300414	0.00175355	0.00245586	8533	636	1.72126	FED	DMSO 5uM
C5_1_RAW_ch01.tif	17	C5	0.00343551	0.00306786	0.000367644	0.00156325	12055	790	1.7988	FED	DMSO 5uM				C7_1_RAW_ch01.tif	7	C7	0.00475056	0.00300414	0.00174642	0.00236292	9788	675	1.70568	FED	DMSO 5uM
C5_1_RAW_ch01.tif	18	C5	0.0034583	0.00306786	0.000390436	0.000945965	11314	791	1.85912	FED	DMSO 5uM				C7_1_RAW_ch01.tif	8	C7	0.00427879	0.00300414	0.00127464	0.00176758	8915	684	1.81107	FED	DMSO 5uM
C5_1_RAW_ch01.tif	19	C5	0.00384884	0.00306786	0.000780972	0.00164822	8270	607	1.66869	FED	DMSO 5uM				C7_1_RAW_ch01.tif	9	C7	0.00435513	0.00300414	0.00135099	0.00171275	11778	819	1.88664	FED	DMSO 5uM
C5_1_RAW_ch01.tif	20	C5	0.00361026	0.00306786	0.000542392	0.0017539	10598	745	1.80919	FED	DMSO 5uM				C7_1_RAW_ch01.tif	10	C7	0.00420935	0.00300414	0.00120521	0.00199798	11408	796	1.86315	FED	DMSO 5uM
C5_1_RAW_ch01.tif	21	C5	0.00344832	0.00306786	0.000380456	0.000793518	10214	741	1.83299	FED	DMSO 5uM				C7_1_RAW_ch01.tif	11	C7	0.00440123	0.00300414	0.00139708	0.00214952	10466	647	1.58108	FED	DMSO 5uM
C5_1_RAW_ch01.tif	22	C5	0.00393925	0.00306786	0.000871383	0.00152319	11218	705	1.66407	FED	DMSO 5uM				C7_1_RAW_ch01.tif	12	C7	0.0044628	0.00300414	0.00145866	0.00180113	9700	767	1.94693	FED	DMSO 5uM
C6_1_RAW_ch01.tif	1	C6	0.00435486	0.00304906	0.0013058	0.00173362	11070	714	1.69654	FED	c22 5uM				C7_1_RAW_ch01.tif	13	C7	0.00468328	0.00300414	0.00167913	0.00279495	8666	590	1.58447	FED	DMSO 5uM
C6_1_RAW_ch01.tif	2	C6	0.0042452	0.00304906	0.00119614	0.00175564	11185	748	1.76817	FED	c22 5uM				C7_1_RAW_ch01.tif	14	C7	0.00461417	0.00300414	0.00161003	0.00253406	9375	708	1.82805	FED	DMSO 5uM
C6_1_RAW_ch01.tif	3	C6	0.0041224	0.00304906	0.00107335	0.00107181	11710	681	1.57329	FED	c22 5uM				C7_1_RAW_ch01.tif	15	C7	0.00399099	0.00300414	0.000986849	0.00148641	9683	638	1.6209	FED	DMSO 5uM
C6_1_RAW_ch01.tif	4	C6	0.0042667	0.00304906	0.00121764	0.00167708	10247	659	1.62752	FED	c22 5uM				C7_1_RAW_ch01.tif	16	C7	0.00438041	0.00300414	0.00137626	0.00159327	11603	799	1.85439	FED	DMSO 5uM
C6_1_RAW_ch01.tif	5	C6	0.00420617	0.00304906	0.00115711	0.00202488	10257	659	1.62673	FED	c22 5uM				C7_1_RAW_ch01.tif	17	C7	0.00459126	0.00300414	0.00158712	0.00228071	8958	663	1.75125	FED	DMSO 5uM
C6_1_RAW_ch01.tif	6	C6	0.00391698	0.00304906	0.000867922	0.00103217	13092	821	1.79383	FED	c22 5uM				C7_1_RAW_ch01.tif	18	C7	0.00382652	0.00300414	0.000822381	0.00176674	12153	840	1.90492	FED	DMSO 5uM
C6_1_RAW_ch01.tif	7	C6	0.00396503	0.00304906	0.000915968	0.00109603	12922	717	1.57686	FED	c22 5uM				C7_1_RAW_ch01.tif	19	C7	0.00432049	0.00300414	0.00131635	0.00164161	10287	608	1.49865	FED	DMSO 5uM
C6_1_RAW_ch01.tif	8	C6	0.00444205	0.00304906	0.00139299	0.00182957	11015	845	2.01282	FED	c22 5uM				C7_1_RAW_ch01.tif	20	C7	0.00365658	0.00300414	0.000652437	0.00193183	11094	625	1.48346	FED	DMSO 5uM
C6_1_RAW_ch01.tif	9	C6	0.00444997	0.00304906	0.00140091	0.001783	10784	765	1.84167	FED	c22 5uM				C7_1_RAW_ch01.tif	21	C7	0.0037695	0.00300414	0.000765356	0.00168108	9384	643	1.65942	FED	DMSO 5uM
C6_1_RAW_ch01.tif	10	C6	0.00688541	0.00304906	0.00383635	0.00378402	9965	727	1.82069	FED	c22 5uM				C7_1_RAW_ch01.tif	22	C7	0.00364921	0.00300414	0.000645068	0.00138026	10605	761	1.84744	FED	DMSO 5uM
C6_1_RAW_ch01.tif	11	C6	0.0043351	0.00304906	0.00128604	0.00180912	9920	710	1.78214	FED	c22 5uM				C7_1_RAW_ch01.tif	23	C7	0.00382901	0.00300414	0.000824866	0.00196144	9418	637	1.64097	FED	DMSO 5uM
C6_1_RAW_ch01.tif	12	C6	0.00380671	0.00304906	0.000757647	0.00156007	10858	711	1.70583	FED	c22 5uM				C7_1_RAW_ch01.tif	24	C7	0.00355537	0.00300414	0.000551228	0.00197355	12667	888	1.9725	FED	DMSO 5uM
C6_1_RAW_ch01.tif	13	C6	0.00432772	0.00304906	0.00127866	0.00200781	10778	711	1.71214	FED	c22 5uM				C7_1_RAW_ch01.tif	25	C7	0.00386752	0.00300414	0.000863374	0.00260219	11931	887	2.03014	FED	DMSO 5uM
C6_1_RAW_ch01.tif	14	C6	0.00379795	0.00304906	0.000748897	0.00170423	8978	565	1.49073	FED	c22 5uM				C8_1_RAW_ch01.tif	1	C8	0.00420732	0.00308327	0.00112404	0.00144903	11204	696	1.64385	FED	c22 5uM
C6_1_RAW_ch01.tif	15	C6	0.00421175	0.00304906	0.00116269	0.00204101	10658	709	1.71691	FED	c22 5uM				C8_1_RAW_ch01.tif	2	C8	0.00405423	0.00308327	0.000970957	0.00208371	9928	861	2.16029	FED	c22 5uM
C6_1_RAW_ch01.tif	16	C6	0.00393101	0.00304906	0.000881948	0.00181226	10964	785	1.87424	FED	c22 5uM				C8_1_RAW_ch01.tif	3	C8	0.00398369	0.00308327	0.00090042	0.00170154	12183	765	1.7327	FED	c22 5uM
C6_1_RAW_ch01.tif	17	C6	0.00396907	0.00304906	0.000920009	0.0014831	11805	776	1.78554	FED	c22 5uM				C8_1_RAW_ch01.tif	4	C8	0.00439551	0.00308327	0.00131224	0.00186328	10611	687	1.66732	FED	c22 5uM
C6_1_RAW_ch01.tif	18	C6	0.00478665	0.00304906	0.00173759	0.00214584	10641	699	1.69405	FED	c22 5uM				C8_1_RAW_ch01.tif	5	C8	0.00446582	0.00308327	0.00138255	0.00222376	9741	705	1.78578	FED	c22 5uM
C6_1_RAW_ch01.tif	20	C6	0.00521712	0.00304906	0.00216806	0.0028834	10081	634	1.57862	FED	c22 5uM				C8_1_RAW_ch01.tif	6	C8	0.0047949	0.00308327	0.00171163	0.00292399	8711	643	1.72233	FED	c22 5uM
C6_1_RAW_ch01.tif	21	C6	0.00368158	0.00304906	0.000632518	0.00134322	11742	741	1.70957	FED	c22 5uM				C8_1_RAW_ch01.tif	7	C8	0.00448166	0.00308327	0.00139839	0.00183799	9315	633	1.63965	FED	c22 5uM
C6_1_RAW_ch01.tif	22	C6	0.00354824	0.00304906	0.000499184	0.00180732	10278	637	1.57082	FED	c22 5uM				C8_1_RAW_ch01.tif	8	C8	0.00409086	0.00308327	0.00100758	0.00138137	10498	753	1.83731	FED	c22 5uM
C6_1_RAW_ch01.tif	23	C6	0.00364185	0.00304906	0.000592788	0.00154484	11890	735	1.68514	FED	c22 5uM				C8_1_RAW_ch01.tif	9	C8	0.00403537	0.00308327	0.0009521	0.00156078	11596	756	1.75512	FED	c22 5uM
															C8_1_RAW_ch01.tif	10	C8	0.00440486	0.00308327	0.00132159	0.00234879	10457	763	1.86535	FED	c22 5uM
															C8_1_RAW_ch01.tif	11	C8	0.00393924	0.00308327	0.000855966	0.00154924	9002	758	1.99728	FED	c22 5uM
															C8_1_RAW_ch01.tif	12	C8	0.00476681	0.00308327	0.00168354	0.00244654	10421	708	1.73388	FED	c22 5uM
															C8_1_RAW_ch01.tif	13	C8	0.00420409	0.00308327	0.00112082	0.00140102	10380	848	2.08083	FED	c22 5uM
															C8_1_RAW_ch01.tif	14	C8	0.00458265	0.00308327	0.00149938	0.00258479	9839	663	1.67101	FED	c22 5uM
															C8_1_RAW_ch01.tif	15	C8	0.00454317	0.00308327	0.00145989	0.00261573	11587	821	1.90677	FED	c22 5uM
															C8_1_RAW_ch01.tif	16	C8	0.00506759	0.00308327	0.00198431	0.00277301	8371	694	1.89632	FED	c22 5uM
															C8_1_RAW_ch01.tif	17	C8	0.00398716	0.00308327	0.000903888	0.00168763	10317	721	1.77459	FED	c22 5uM
															C8_1_RAW_ch01.tif	18	C8	0.00364968	0.00308327	0.000566411	0.00135651	11102	797	1.89103	FED	c22 5uM
															C8_1_RAW_ch01.tif	19	C8	0.00458515	0.00308327	0.00150188	0.00200407	9225	642	1.67106	FED	c22 5uM
															C8_1_RAW_ch01.tif	20	C8	0.00373915	0.00308327	0.000655881	0.00154594	11020	776	1.84804	FED	c22 5uM
															C8_1_RAW_ch01.tif	21	C8	0.00510181	0.00308327	0.00201854	0.00234941	11639	780	1.80749	FED	c22 5uM
															C8_1_RAW_ch01.tif	22	C8	0.00391661	0.00308327	0.000833335	0.00181838	11098	790	1.87476	FED	c22 5uM
															C8_1_RAW_ch01.tif	23	C8	0.00408797	0.00308327	0.0010047	0.00172916	9651	760	1.93405	FED	c22 5uM
															C8_1_RAW_ch01.tif	24	C8	0.00414829	0.00308327	0.00106502	0.00151931	11424	853	1.99517	FED	c22 5uM
															C8_1_RAW_ch01.tif	25	C8	0.00410291	0.00308327	0.00101963	0.00198877	9016	697	1.83513	FED	c22 5uM
															C8_1_RAW_ch01.tif	26	C8	0.00377209	0.00308327	0.000688811	0.00228264	10473	731	1.78575	FED	c22 5uM
															C8_1_RAW_ch01.tif	27	C8	0.00381405	0.00308327	0.000730779	0.00162383	10353	758	1.86241	FED	c22 5uM
															C8_1_RAW_ch01.tif	28	C8	0.00372339	0.00308327	0.000640121	0.00243567	10354	743	1.82547	FED	c22 5uM
															C8_1_RAW_ch01.tif	29	C8	0.00442698	0.00308327	0.00134371	0.00241583	9617	703	1.79215	FED	c22 5uM
															C8_1_RAW_ch01.tif	30	C8	0.00375144	0.00308327	0.000668166	0.0014154	11268	782	1.84172	FED	c22 5uM
															C8_1_RAW_ch01.tif	31	C8	0.00368409	0.00308327	0.00060082	0.0013748	11245	779	1.83653	FED	c22 5uM

## Sheet: Fig 3C
	FUdR DMSO DR										5uM c22 DR										FUdR DMSO Fed Live										5uM c22 Fed Live
R1	57	47	52	55	53	50	49	47	56	51	51	56	56	51	52	47	47	50	46	48	114	115	121	122	124	117	113	114	111	129	109	102	98	99	92	92	104	106	107	112
R2	40	78	39	55	45	36	63	32	76	47	76	49	75	72	74	71	56	70	88	53	113	119	117	119	112	104	114	125	128	116	127	110	128	121	117	111	130	117	120	116
R3	41	58	76	75	74	45	70	75	32	27	63	71	40	60	74	74	66	63	69	58	131	122	125	131	134	131	124	128	127	136	112	124	118	125	126	117	124	126	119	112

## Sheet: Fig 3D
Replicate #1								Replicate #2
Days from Egg	5 µM c22 sDR	5 µM c22 Fed	FUdR DMSO Fed	FUdR DMSO sDR				Days from Egg	5 µM c22 sDR	5 µM c22 Fed	FUdR DMSO Fed	FUdR DMSO sDR
0	100	100	100	100				0	100	100	100	100
10	100	100	100	100				10	100	100	100	100
12	100	100	100	100				12	100	100	100	100
14	100	100	100	100				14	100	100	97.546	100
17	100	100	100	100				17	94.4444	96.732	90.7975	100
19	100	95.7746	100	100				19	91.6667	92.1569	82.8221	98.3471
21	100	91.5493	96.5517	100				21	88.8889	84.3137	73.6196	97.5207
24	100	80.2817	75.8621	97.6744				24	88.8889	74.5098	40.4908	96.6942
26	100	69.0141	48.2759	97.6744				26	80.5556	60.7843	17.7914	92.562
28	100	56.338	24.1379	95.3488				28	75	45.098	4.90798	80.9917
31	96.1538	45.0704	10.3448	93.0233				31	66.6667	22.2222	1.22699	60.3306
33	92.3077	36.6197	6.89655	89.5349				33	61.1111	18.3007	0	51.2397
35	80.7692	28.169	0	88.3721				35	55.5556	14.3791		42.9752
38	76.9231	18.3099		87.2093				38	38.8889	7.18954		29.7521
40	73.0769	8.4507		67.4419				40	19.4444	1.30719		16.5289
42	34.6154	0		40.6977				42	11.1111	1.30719		5.78512
44	26.9231			13.9535				44	2.77778	0		1.65289
46	0			0				46	0			0
	n=26	n=71	n=29	n=86					n=36	n=153	n=163	n=121
Condition	Mean Lifespan	Comparison	p-value					Condition	Mean Lifespan	Comparison	p-value
5 µM c22 Fed	32.03	5 µM c22 sDR	1.3e-06					5 µM c22 Fed	29.37	5 µM c22 sDR	3.3e-06
5 µM c22 sDR	40.27	FUDR DMSO sDR	0.0241					5 µM c22 sDR	35.42	FUDR DMSO sDR	1
FUDR DMSO Fed	28.1	FUDR DMSO sDR	0					FUDR DMSO Fed	24.51	FUDR DMSO sDR	0
FUDR DMSO sDR	42.34							FUDR DMSO sDR	35.37

## Sheet: Fig 4A
Replicate #1								Replicate #2
Days from Egg	3 µM c22	5 µM c22	FUdR DMSO					Days from Egg	3 µM c22	5 µM c22	FUdR DMSO
0	100	100	100					0	100	100	100
10	100	100	100					10	100	100	100
12	100	100	100					12	100	100	100
14	100	99.1525	100					14	100	99.0909	93.2203
17	96.1165	99.1525	98.6111					17	100	91.8182	69.4915
19	93.2039	93.2203	90.9722					19	93.5065	87.2727	46.6102
21	87.3786	90.678	77.0833					21	88.3117	80	33.0508
24	83.4951	81.3559	67.3611					24	80.5195	70	22.0339
26	68.932	66.9492	50.6944					26	72.7273	53.6364	14.4068
28	53.3981	44.0678	31.25					28	55.8442	37.2727	7.62712
31	35.9223	26.2712	12.5					31	37.6623	28.1818	1.69492
33	25.2427	14.4068	4.16667					33	18.1818	18.1818	0
35	13.5922	7.62712	0.694444					35	3.8961	10
38	4.85437	4.23729	0					38	0	5.45455
40	3.8835	0						40		4.54545
42	0.970874							42		2.72727
44	0							44		0
46								46
								49
	n=103	n=118	n=104						n=77	n=110	n=118
Condition	Mean Lifespan	Comparison	p-value					Condition	Mean Lifespan	Comparison	p-value
3 µM c22	29.88	FUdR DMSO	5.3e-07					3 µM c22	31.86	FUdR DMSO	0
5 µM c22	28.96	FUdR DMSO	0.0004					5 µM c22	28.03	FUdR DMSO	0
FUdR DMSO	26.76							FUdR DMSO	21.1

[truncated: 3 more sheets: Fig 4B, Fig 4D, S Fig 2]
